# Supplementary material for: Baculovirus-Free SARS-CoV-2 Virus-like Particle Production in Insect Cells for Rapid Neutralization Assessment
Source: Viruses. 2022 Sep 20;14(10):2087. doi: 10.3390/v14102087 (PMC9606917; doi:10.3390/v14102087)
Supplement: Supplementary file 1 [file viruses-14-02087-s001.zip]

Archive with 1 entries (1 files):
- viruses-1914242-supplementary.pdf
